# Supplementary material for: Follistatin‐like 1 promotes cardiac fibroblast activation and protects the heart from rupture
Source: EMBO Mol Med. 2016 May 27;8(8):949–66. doi: 10.15252/emmm.201506151 (PMC4967946; doi:10.15252/emmm.201506151)
Supplement: Supplementary file 8 — Source Data for Expanded View and Appendix [file EMMM-8-949-s008.zip]

Archive with 13 entries (12 files):
- Source_Data_For_EV_And_Appendix/
- Source_Data_For_EV_And_Appendix/.DS_Store
- Source_Data_For_EV_And_Appendix/Appendix_Figure_S1_Source_data.xlsx
- Source_Data_For_EV_And_Appendix/Appendix_Figure_S5_Source_data.xlsx
- Source_Data_For_EV_And_Appendix/Appendix_Figure_S6_Source_data.xlsx
- Source_Data_For_EV_And_Appendix/Appendix_Figure_S7_Source_data.xlsx
- Source_Data_For_EV_And_Appendix/Appendix_Figure_S8_Source_data.pptx
- Source_Data_For_EV_And_Appendix/Figure_EV2_Source_data.xlsx
- Source_Data_For_EV_And_Appendix/Figure_EV5_Source_data.pptx
- Source_Data_For_EV_And_Appendix/Appendix_Figure_S3_Source_data.xlsx
- Source_Data_For_EV_And_Appendix/Figure_EV1_Source_data.pptx
- Source_Data_For_EV_And_Appendix/Figure_EV3_Source_data.pptx
- Source_Data_For_EV_And_Appendix/Figure_EV4_Source_data.pptx
