# Supplementary material for: Follistatin‐like 1 promotes cardiac fibroblast activation and protects the heart from rupture
Source: EMBO Mol Med. 2016 May 27;8(8):949–66. doi: 10.15252/emmm.201506151 (PMC4967946; doi:10.15252/emmm.201506151)
Supplement: Supplementary file 8 — Source Data for Expanded View and Appendix [file EMMM-8-949-s008.zip › Source_Data_For_EV_And_Appendix/Appendix_Figure_S1_Source_data.xlsx]

## Sheet: Appendix Figure S1
Appendix Figure S1A
Relation between heart Fstl1 and serum CMLC-1
	Fstl1 (heart)	0.590053	1.11015	0.914407	0.958458	1.01698	1	0.834851	0.698795	0.526163	0.296441	0.434096	0.592368	0.62107	0.388833
	CMLC-1	0.037	0.274	0.191	0.044	0.224	0.147	0.266	0.039	0.041	0.004	0.005	0.018	0.026	0.007
Appendix Figure S1B
Relation between serum Fstl1 and serum CMLC-1
	Fstl1 (serum)	0.3097	0.4045	0.4351	0.879	0.8038	1.15843	0.963422	0.789252	0.4044	0.575354	0.644733	0.55015	0.420148	0.373901	0.398299	0.600437	0.490564	0.656105	0.552201	0.465929
	CMLC-1	0.028	0.037	0.174	0.274	0.791	1.42	0.191	0.044	0.002	0.224	0.147	0.266	0.039	0.041	0.052	0.004	0.005	0.018	0.026	0.007
