# Supplementary material for: Follistatin‐like 1 promotes cardiac fibroblast activation and protects the heart from rupture
Source: EMBO Mol Med. 2016 May 27;8(8):949–66. doi: 10.15252/emmm.201506151 (PMC4967946; doi:10.15252/emmm.201506151)
Supplement: Supplementary file 8 — Source Data for Expanded View and Appendix [file EMMM-8-949-s008.zip › Source_Data_For_EV_And_Appendix/Appendix_Figure_S5_Source_data.xlsx]

## Sheet: Appendix Figure S5
Appendix Figure S5
TUNEL and Vimentin positive cells
	WT MI	5	4	6	8	19	4	7	4	2	1	9	6
	cfKO MI	5	12	5	5	5	3	3	7	6	5	15	16
