# Supplementary material for: Follistatin‐like 1 promotes cardiac fibroblast activation and protects the heart from rupture
Source: EMBO Mol Med. 2016 May 27;8(8):949–66. doi: 10.15252/emmm.201506151 (PMC4967946; doi:10.15252/emmm.201506151)
Supplement: Supplementary file 8 — Source Data for Expanded View and Appendix [file EMMM-8-949-s008.zip › Source_Data_For_EV_And_Appendix/Appendix_Figure_S6_Source_data.xlsx]

## Sheet: App Fig S6 capillary density
Appendix Figure S6		Number of capillaries per CM
	WT sham	KO sham	WT MI	KO MI
	4	3	5	4
	5	2	7	4
	7	2	3	3
	4	6	3	6
	4	6	2	4
	4	9	3	4
	4	7	5	3
	3	6	3	4
	4	4	4	3
	3	4	4	4
	4	5	4	4
	5	6	4	4
	8	8	3	5
	5	5	6	3
	4	5	3	5
	6	4	4	3
	5	5	5	5
	4	4	5	2
	3	3	4	4
	7	4	6	3
	5	5	6	3
	5	6	6	3
	5	6	5	4
	5	6	6	4
	3	6	4	4
	4	6	4	3
	5	4	6	4
	9	7	5	5
	3	3	5	4
	2	6	6	4
	3	4	5	2
	4	4	6	4
	4	6	5	5
	5	6	5	4
	4	7	5	3
	4	4	3	3
	4	6	5	4
	5	4	7	4
	5	3	6	3
	6	7	4	4
	5	6	4	3
	5	3	5	5
	6	6	6	4
	7	4	5	3
	5	3	4	1
	6	4	5	4
	5	4	5	4
	4	6	4	4
	4	5	3	4
	4	5	6	4
	6	4	7	4
	4	5	3	3
	5	4	4	2
	3	3	4	4
	5	3	2	5
	5	2	4	4
	4	3	4	5
	6	5	4	4
	6	4	4	5
	6	4	2	3
	3	4	4	8
	4	3	3	3
	6	5	3	4
	5	4	4	3
	6	5	3	2
	4	7	2	3
	5	5	3	5
	4	5	4	3
	4	5	4	2
	4	5	3	4
	4	6	3	4
	4	4	7	5
	3	6	6	4
	5	3	4	3
	3	5	5	4
	6	6	6	3
	5	6	7	3
	7	5	6	4
	7	4	8	8
	6	7	6	3
	4	5	7	3
	5	5	5	5
	6	5	5	3
	6	5	7	4
	4	5	5	3
	3	4	4	4
	5	4	3	4
	4	5	4	3
	3	7	5	5
	4	5	6	4
	4	4	5	2
	5	5	5	4
	5	4	3	4
	4	5	5	4
	4	8	6	3
	4	3	4	3
	5	4	5	3
	5	5	6	4
	4	7	6	3
	5	4	5	4
	5	4	5	6
	4	3	4	4
	4	5	5	4
	5	4	4	5
	5	3	5	4
	5	6	5	4
	3	6	5	5
	5	4	5	6
	5	6	4	6
	5	5	5	5
	6	4	5	6
	5	5	5	4
	5	5	5	5
	4	4	6	6
	5	5	4	3
	6	4	5	5
	7	4	5	5
	6	5	3	5
	3	4	5	5
	5	4	7	5
	5	5	4	5
	5	5	5	4
	4	5	3	5
	6	4	6	6
	5	8	6	4
	5	7	5	5
	6	3	5	6
	6	5	5	3
	4	6	4	3
	6	5	4	4
	3	3	4	4
	4	4	4	4
	4	3	6	3
	5	3	5	5
	5	5	2	5
	5	4	4	5
	4	4	4	3
	5	4	4	3
	5	5	3	4
	4	4	3	4
	4	5	4	6
	2	5	3	4
	5	6	7	4
	4	3	4	4
	4	6	3	5
	5	5	5	6
	6	5	6	4
	6	5	4	2
	5	3	4	5
	5	4	3
