# Supplementary material for: Follistatin‐like 1 promotes cardiac fibroblast activation and protects the heart from rupture
Source: EMBO Mol Med. 2016 May 27;8(8):949–66. doi: 10.15252/emmm.201506151 (PMC4967946; doi:10.15252/emmm.201506151)
Supplement: Supplementary file 8 — Source Data for Expanded View and Appendix [file EMMM-8-949-s008.zip › Source_Data_For_EV_And_Appendix/Appendix_Figure_S7_Source_data.xlsx]

## Sheet: App Fig S7 CM CSA
Appendix Figure S7		CM CSA
	WT sham	KO sham	WT MI	KO MI
	240	349	529	210
	459	202	310	222
	402	222	484	519
	453	250	374	715
	420	266	360	447
	434	206	610	173
	474	360	113	487
	115	310	146	484
	331	392	396	373
	643	259	308	575
	426	222	743	480
	184	423	742	430
	524		352	471
	454	296	317	328
	123	163	361	425
	303	154	670	503
	176	387	264	540
	246	478	549	496
	306	217	418	325
	260	215	382	393
	333	395	475	390
	335	138	406	512
	102	244	229	452
	149	320	588	330
	163	147	361	600
	143	349	348	238
	489	148	684	358
	368	125	378	583
	433	272	520	477
	109	148	459	412
	302	137	252	554
	280	271	274	364
	368	273	603	219
	257	289	356	241
	195	290	320	392
	126	203	164	157
	179	183	245	219
	197	215	310	190
	158	238	501	285
	143	108	549	204
	230	246	563	193
	220	149	230	453
	306	157	392	496
	188	255	786	665
	80	193	367	536
	296	285	489	391
	299	250	447	297
	181	134	361	337
	327	175	221	460
	254	182	403	323
	250	180	248	441
	139	351	399	242
	204	102	377	378
	115	227	229	321
	494	255	303	545
	267	210	419	397
	258	189	247	466
	312	207		370
	258	249	154	502
	182	350	310	519
	437	279	381	420
	125	284	423	354
	372	117	476	290
	369	219	388	179
	357	212	369	440
	454	236	320	710
	270	254	421	202
	339	304	426	456
	305	323	480	700
	251	113	282	308
	333	203	279	346
	295	215	146	548
	266	241	303	338
	369	226	252	554
	107	281	681	741
	184	238	244	721
	328	237	335	334
	380		322	462
	287	460	477	486
	245	164	344	409
	170	338	224	823
	315	268	464	376
	473	199	252	616
	478	231	229	160
	318	113	257	357
	158	151	108	570
	145	159	414	403
	322	206	424	264
	197	148	416	566
	415	159	387	303
	278	152	409	532
	194	170	408	747
	259	270	289	364
	241	301	281	495
	249	248	317	219
	262	278	330	431
	215	220	395	598
	388	267	381	653
	229	322	461	327
	205	256	180	202
	199	278	460	494
	200	283	253	344
	358	315	317	573
	254	282	466	375
	366	134	597	512
	164	83	491	610
	177	225	718	282
	315	186	569	481
	200	247	393	508
	263	418	484	425
	199	451	822	445
	278	346	449	490
	102	179	410	150
	212	360	387	566
	380	287	281	447
	367	407	495	293
	239	139	354	354
	339	263	417	550
	313	127	607	490
	313	179	517	619
	393	418	545	354
	408	163	677	437
	395	263	516	243
	410	279	278	146
	317	220	575	266
	364	140	534	312
	302	428	662	340
	470	175	721	525
	167	334	396	605
	159	265	588	292
	183	184	287	716
	212	279	398	247
	265	214	700	939
	332	279	684	236
	214	161	613	554
	347	309	603	341
	366	316	544	228
	271	331	290	392
	276	264	527	320
	372	284	692	506
	202	163	557	266
	356	300	272	413
	501	208	665	470
	552	157	650	337
	168	259	364	575
	307	263	239	436
	337	201	296	126
	343	301	590	382
	188	274	453	171
	444	235	498	472
	421	286	610	305
	288	236	468	388
	477	359	451	367
	557	286	614	552
	352	261	354	242
	246	162	501	166
	355	300	481	443
	356	144	351	375
	135	293	547	467
	197	214	462	290
	185	328	526	306
	428	253	291	350
		306	420	264
	165	233	344	567
	268	258	428	298
	265	300	258	375
	150	322	305	278
	274	341	452	312
	234	646	416	241
	127	296	521	450
	295	312	363	289
	178	296	553	299
	287	433	593	412
	347	551	295	331
	179	315	509	412
	300	188	526	563
	239	434	311	425
	187	210	510	452
	151	445	601	352
	339	273	484	300
	214	441	548	199
	265	311	409	360
	252	392	867	360
	342	237	639	371
	224	378	921	259
	286	273	467	465
	513	537	514	242
	161	231	453	268
	270	287	695	310
	253	206	584	421
	364	300	415	270
	177	254	280	341
	275	268	476	389
	401	271	439	240
	250	267	586	426
	340	465	465	352
	193	261	584	312
	259	265	340	351
	252	320	536	443
	254	311	348	460
	192	338	403	378
	227	288	500	136
	197	432	484	391
	134	432	538	353
	233	427	263	249
	319	513	697	322
	268	364	646	158
	294	167	324	274
	343	192	356	228
	288	482	447	288
	210	450	578	322
	257	353	362	455
	253	265	397	247
	214	268	554	239
	305	361	310	277
	158	274	177	166
	180	264	284	322
	215	192	382	307
	349	271	228	385
	279	292	543	552
	238	188	371	326
	271	331	262	356
		367	353	275
		291	208	290
		289	217	352
		217	266	401
		207	139	239
		143	276	351
		318	357	685
		214	209	556
		312	421	188
		282	199	142
		179	254	526
		196	194
			258	431
			161	195
			140	286
			214	416
			282	470
			482	452
			419	335
			308	317
			346	165
			375	198
			223	439
			298	158
			360	340
			320	390
			351	244
			294	416
			403	338
			371	575
			402	208
			294	115
			543	391
			305	582
			284	240
			343	336
			156	494
			152	166
			225	372
			178	71
			270	184
			510	445
			467	383
			366	271
			322	534
			398	359
			174	289
			359	574
			250	596
			429	406
			439	608
			350	376
			314	464
			205	702
			398	570
			341	643
			240	532
			174	309
			393	428
			140	500
			599	602
			267	410
			614	386
			277	572
			464	313
			254	525
			345	216
			337	500
			321	679
			475	177
			592	431
			456	380
			357	517
			581	435
			268	165
			527	321
			481	481
			351	215
			423	396
			255	385
			252	381
			351	256
			339	417
			328	188
			320	218
			369	441
			454	472
			419	331
				454
			543	604
			535	503
			204	362
			337	246
			329	324
			289	311
			382	300
			422	389
			406	180
			440	393
			489	353
			632	299
			525	424
			384	571
			408	318
			736	462
			513	359
			353	463
			536	420
			376	404
			456	448
			471	333
			359	385
			344	549
			412	416
			547	372
			392	332
			312	519
			187	467
			345	268
			452	327
			342	357
			325	480
			383	257
			299	403
			495	643
			334	232
			303	424
			230	553
			515	640
				447
				215
				306
				321
				288
