# Supplementary material for: Follistatin‐like 1 promotes cardiac fibroblast activation and protects the heart from rupture
Source: EMBO Mol Med. 2016 May 27;8(8):949–66. doi: 10.15252/emmm.201506151 (PMC4967946; doi:10.15252/emmm.201506151)
Supplement: Supplementary file 8 — Source Data for Expanded View and Appendix [file EMMM-8-949-s008.zip › Source_Data_For_EV_And_Appendix/Figure_EV2_Source_data.xlsx]

## Sheet: Figure EV 5
Figure EV. 2A
Relative transcript of mRNA TNFα
	WT	MI IA	1.1328	0.915315	0.28138	0.431461	0.747956	0.190549	0.893491	1.76015	1.17896	0.951225	0.422476	1.49102	1.13393	0.948819	2.67226
		MI RM	1.00274	0.609138	0.227732	0.226096	0.084942	0.038757	0.18429	0.229528	0.361924	0.108662	0.060547	0.139712	0.753229
	cfKO	MI IA	2.5814	0.381992	0.418613	2.13322	0.302032	0.269548	1.12757	1.27985	1.72006	1.29583	0.810986	0.099421	0.203983
		MI RM	1.89618	0.220714	0.197303	0.454544	0.210732	0.093151	0.04435	3.21944	0.529285	2.33254	1.49596	0.176148	0.248721
Relative transcript of mRNA IL-1β
	WT	MI IA	0.80002	0.319853	0.598924	0.399672	0.361274	0.057018	0.343793	1.29049	0.794028	0.479772	0.33594	2.02624	1.26345	3.66702	2.27922
		MI RM	0.153783	0.214002	0.040258	0.065532	0.064831	0.040296	0.045773	0.04705	0.100958	0.087089	0.066047	0.068986	0.03475	0.095923
	cfKO	MI IA	0.097405	0.314177	0.258379	1.3405	0.110725	0.491705	1.18065	0.904244	0.170442	1.66446	0.348105	0.055976	0.308406
		MI RM	0.11338	0.079603	0.02971	0.02067	0.038475	0.058479	0.019487	0.093848	0.365177	0.114695	0.036841	0.031844
Figure EV. 2B
F4/80 positive cell number in infarcted area
	WT MI	25947	28136	16918	25882	6900	15295	4845	11029	9269	12957	10037	20049
	cfKO MI	2855	14653	19165	7042	13002	9342	5484	14946	20085	6875	24994	16805	22357	9877
