# Supplementary material for: Follistatin‐like 1 promotes cardiac fibroblast activation and protects the heart from rupture
Source: EMBO Mol Med. 2016 May 27;8(8):949–66. doi: 10.15252/emmm.201506151 (PMC4967946; doi:10.15252/emmm.201506151)
Supplement: Supplementary file 8 — Source Data for Expanded View and Appendix [file EMMM-8-949-s008.zip › Source_Data_For_EV_And_Appendix/Appendix_Figure_S3_Source_data.xlsx]

## Sheet: App Fig S3
Appendix Figure S3
Relation between heart Fstl1and αSMA
	Fstl1 (heart)	0.590053	1.11015	0.914407	0.958458	1.01698	1	0.834851	0.698795	0.526163	0.296441	0.434096	0.592368	0.62107	0.388833
	αSMA	0.129558	0.236948	0.176267	0.178778	0.429602	1	0.82902	0.436038	0.202399	0.0331274	0.0702982	0.116645	0.213644	0.14115
