# Supplementary material for: Follistatin‐like 1 promotes cardiac fibroblast activation and protects the heart from rupture
Source: EMBO Mol Med. 2016 May 27;8(8):949–66. doi: 10.15252/emmm.201506151 (PMC4967946; doi:10.15252/emmm.201506151)
Supplement: Supplementary file 11 — Source Data for Figure 3 [file EMMM-8-949-s010.xlsx]

## Sheet: Figure 3 
Figure 3A
Relative expression of S100A4
	WT	sham	0.261702	0.180344	0.391793	0.083785	2.84297	2.94139	4.40704	0.529455	1.57819		0.218478	0.238118	0.428601	0.288153	0.502948	0.107025
		MI IA	1.13593	2.65638	6.52677	5.20592	420.655	0.520344	9.51371	41.82	22.4535	38.0218	3.86552	85.2856	49.6546	60.0324	58.1211
		MI RM	0.080742	0.897254	0.695931	0.765263	0.573233	2.64555	1.90603	2.7166	8.15133	1.73914	1.70047	1.80294	1.33473	2.25358
	cfKO	sham	0.63328	0.471059	0.557529	0.356528	0.26702	0.528701	4.49736		0.292862	0.297279	0.210436	0.284823	0.275301	0.47183	3.71514	0.288599
		MI IA		1.56079		6.19044	6.93091	37.9282	1.64882	5.15566	27.7847	24.4714	48.2763	51.1712	54.3793	14.937	1.19136	3.59866
		MI RM		0.866693		0.478647	0.82887	1.05193	0.572252	1.05363	0.445572	3.57255	4.80524	14.8817	3.88844	2.45507		1.01096
Figure 3B
	Relative expression of Fstl1
	WT	sham	0.691442	0.858925	0.425177	0.529185	0.801953	0.585806	1.95709	0.460938	3.7247	1.75871	0.524164	0.524904	0.6436	0.631571	1.17527	0.706564
		MI IA	2.09197	6.85539	13.2287	6.72559	20.2894	5.87441	18.6818	46.8492	32.9976	60.162	7.48065	67.5368	48.1374	20.7285	34.7566
		MI RM	0.576856	3.71126	2.70144	1.31652	0.666907	0.423706	3.00868	2.96132	11.9093	1.85762	3.96855	5.38631	0.476011	0.78069
	cfKO	sham	0.684338	0.72635	0.804051	0.500379	0.394391	0.672638	1.0387	0.532418	0.474411	0.483365	0.5684	0.518215	0.56781	1.11307	0.356274
		MI IA		2.55077		18.5373	16.6861	33.9349	6.66095	9.63547	16.6507	51.9308	20.5532	15.8706	17.3536	9.05898	2.69743	2.57164
		MI RM		0.843135		1.96189	1.61694	3.4113	0.888997	3.64845	1.3906	1.24806	2.12667	1.49073	1.3909	1.27258	1.22938	0.866836
	Relative expression of TGFb1
	WT	sham	0.471352	0.557334	0.362964	0.353431	1.83394	1.55414	3.50199	0.80987	2.68032	1.27453	0.31017	0.45405	0.542828	0.450273	0.481041	0.361768
		MI IA	0.292364	0.422423	1.2703	0.672049	1.50922	0.611409	2.06804	4.05663	2.26195	4.28928	0.995327	6.56193	5.07064	4.26971	4.53662
		MI RM	0.265414	0.457311	0.60655	0.522094	0.412112	0.222486	0.474486	0.281966	0.97019	0.756957	0.50578	0.500789	0.574812	0.818831
	cfKO	sham	0.471831	0.432157	0.536461	0.448525	0.361384	0.467288	2.94275	0.363147	0.468313	0.335914	0.411552	0.503938	0.732911	2.10976	0.329324
		MI IA		0.716929		1.08619	1.34725	5.99779	0.550438	0.741522	2.20234		3.56104	5.34699	9.52245	1.9105	0.521484	0.733255
		MI RM		0.372962		0.678314	0.640131	0.589106	0.515219	0.378332	0.375962		2.93573	1.54364	2.52329	1.99402	0.572374	0.601323
Figure 3C
	Relative intensity of Fstl1/GAPDH
	WT	sham	1	1	1	1	1
		MI IA	12.0786	16.2721	9.9461	44.3757	22.12	37.36
		MI RM	1.1255	1.2723	2.8097	2.2188	1.12	1.22
	cfKO	sham	1.1601	1.1317	0.748115	0.828976	1.14
		MI IA	3.2362	3.3461	13.3976	7.0402	5.44	4.04
		MI RM	1.2701	1.0089	2.0302	1.4355	1.25	0.95
Figure 3C
	Relative intensity of Fstl1/Tubulin (Cell lysate)
	WT	cfKO
	0.934017	0.539627
	1.03566	0.432675
	1.03044	0.598889
	Relative intensity of Fstl1 (Media)
	WT	CKO
	1.01	0.45
	1.02	0.44
	0.97	0.5
