# Supplementary material for: Follistatin‐like 1 promotes cardiac fibroblast activation and protects the heart from rupture
Source: EMBO Mol Med. 2016 May 27;8(8):949–66. doi: 10.15252/emmm.201506151 (PMC4967946; doi:10.15252/emmm.201506151)
Supplement: Supplementary file 12 — Source Data for Figure 4 [file EMMM-8-949-s011.xlsx]

## Sheet: Figure 4
Figure 4A
	Survival curve
		Mouse number
	Survived days	WT MI	cfKO MI		WT sham	16
	7	0			cfKO sham	15
	7	0			* All sham operated mice survived until day 7.
	7	0
	7	0
	7	0
	7	0
	7	0
	7	0
	7	0
	7	0
	7	0
	7	0
	5	1
	7	0
	7	0
	7	0
	4	1
	6	1
	5	1
	7	0
	3	1
	6	1
	7	0
	7	0
	7	0
	7	0
	7	0
	7	0
	7	0
	4	1
	6	1
	7	0
	7	0
	7	0
	7	0
	7	0
	5	1
	7	0
	7	0
	7	0
	4	1
	6	1
	5	1
	7	0
	3	1
	6	1
	7	0
	7	0
	7	0
	7	0
	7	0
	7	0
	7	0
	4	1
	6	1
	7	0
	7	0
	7	0
	7	0
	4		1
	7		0
	4		1
	7		0
	7		0
	0		1
	4		1
	7		0
	7		0
	4		1
	4		1
	7		0
	6		1
	7		0
	6		1
	7		0
	2		1
	7		0
	7		0
	7		0
	7		0
	7		0
	2		1
	4		1
	4		1
	2		1
	4		1
	7		0
	7		0
	7		0
	1		1
