# Supplementary material for: Follistatin‐like 1 promotes cardiac fibroblast activation and protects the heart from rupture
Source: EMBO Mol Med. 2016 May 27;8(8):949–66. doi: 10.15252/emmm.201506151 (PMC4967946; doi:10.15252/emmm.201506151)
Supplement: Supplementary file 16 — Source Data for Figure 8 [file EMMM-8-949-s015.xlsx]

## Sheet: Figure 8
Figure 8A
Relative Ratio of Edu incorporation
		si cont	1.15493	1.05143	1.10785	0.807688	1.1643
		si Fstl1	0.937301	0.861585	0.908972	0.503224	0.842694
Figure 8B
Relative Ratio of Edu incorporation
		Control	0.75969	1.05513	0.892334	1.17571	1.20586	1.14556	0.765719
		rec Fstl1	1.25409	1.9354	1.60379	1.36865	1.39277	1.15159	0.92851
Figure 8C
Relative Ratio of Edu incorporation
		Control		1.1197	0.92427	0.980817	1.03713	0.938084	0.856325	0.944533	0.984088	1.21141	1.00365
		PD98059		0.835801	0.859085	0.849398	0.610026
		rFstl1		0.974577	1.21037	1.02143	1.1394	1.20218	1.08488	1.39998	1.06172	1.28229	1.21394
		rFstl1/PD		0.938538	0.802072	0.794204	0.846561	0.953787	0.908795
